# Supplementary material for: Exposure of Von Willebrand Factor Cleavage Site in A1A2A3-Fragment under Extreme Hydrodynamic Shear
Source: Polymers (Basel). 2021 Nov 12;13(22):3912. doi: 10.3390/polym13223912 (PMC8625202; doi:10.3390/polym13223912)
Supplement: Supplementary file 1 [file polymers-13-03912-s001.zip]

Archive with 1 entries (1 files):
- polymers-1448365-supplementary.pdf
